# Supplementary material for: Phosphodiesterase-4 Inhibition Alters Gene Expression and Improves Isoniazid – Mediated Clearance of Mycobacterium tuberculosis in Rabbit Lungs
Source: PLoS Pathog. 2011 Sep 15;7(9):e1002262. doi: 10.1371/journal.ppat.1002262 (PMC3174258; doi:10.1371/journal.ppat.1002262)
Supplement: Table S1 — List of Mtb primers used in qRT-PCR experiments. The DNA sequences of listed Mtb genes were obtained from Tuberculist (http://genolist.pasteur.fr/TubercuList/) using the gene names to search for the sequence. (XLS) [file ppat.1002262.s003.xls]

## Sheet: Sheet1
S.No	Gene	Primer	Sequence (5'-3')	Description
1	narX	Forward	GAT GTA TCG GGA GGC GAA GG	probable nitrate reductase
		Reverse	GGC CGT ATG TGG AGA TGG TG
2	narK2	Forward	GTG TTC GGT ATG GGC ATG GT	possible nitrate/nitrite transporter
		Reverse	CGA AAG TAG GGT GCA TCA CG
3	devR	Forward	GGT CTG GTT GAC TTG CTT GG	two component transcriptional regulatory protein
		Reverse	ATC TAG CAT GGC CTC GTC AG
4	icl	Forward	GCG ATA CTT CGG TGG AGA AC	isocitrate lyase
		Reverse	GTC AAA GTG CGG ATG TGC TG
5	fadD26	Forward	GGG CGG CTT ATC TCC AAT AC	fatty acid dehydrogenase
		Reverse	CCG AGA ATC AGG CCC ATA TC
6	hspX	Forward	GGC TGG AAG ACG AGA TGA AA	alpha-crystalin
		Reverse	CCT TGT CGT AGG TGG CCT TA
7	pcaA	Forward	GAC CCA CGA ACT GGT TCA CT	cyclopropane synthase
		Reverse	GAT GGC CTG ATC TTT GTT GG
8	mmpL8	Forward	GCT CAT GAC CAG CAA AGA CA	probable integral membrane transport protein
		Reverse	AGG ATC GTG ATC GCA AAC TC
9	sigF	Forward	ACT GCA TCT GCG GCT AGG TA	alternate sigma factor F
		Reverse	TCG ATG GAC AAG GTG TGG TA
10	sigH	Forward	CCG GAT ACT GAC CAA CAC CT	alternate sigma factor H
		Reverse	AAC GCT TCT AAC GCT TCG AC
11	mbtB	Forward	GCG ACT TTC CCA TCA GTG TT	phenyloxazolin synthase
		Reverse	CAG CAA GAT GCG GTA GCT C
12	bfrA	Forward	CAA GGT GAT CCC GAT GTT CT	bacterioferritin A
		Reverse	CTG GTA GTT CGG CAA ACC AT
13	lipF	Forward	CGA CTA TCG GCT GAT CCC TA	probable lipase
		Reverse	GGA GAG ATG GCC ACT ATT GC
14	pckA	Forward	CCG AGA AGC ACA AGA ACT CC	phosphoenol pyruvate carboxylase
		Reverse	ACA GAA CGG CAC CAC ATA CA
15	dnaE2	Forward	CCT TTG GCC TAC AGC TCA TC	probable DNA polymerase III
		Reverse	TAG CCC GGA AAT CTC AGT TG
16	relA	Forward	AGG CGA GAC TAT TCG CAA GA	ppGpp synthase
		Reverse	TCC TCC AAC TCC CAC TTG AC
17	mprA	Forward	GGA AGA GGT ATG GGG ATT CG	mycobacterial persistence regulator
		Reverse	TCA GGG TGG TGT TTC ACG TA
18	katG	Forward	TGA GAT GAC GGT GCT GGT AG	catalase-peroxidase-peroxynitritase
		Reverse	GTC CAC TTC ACC TTG CCA CT
19	ahpC	Forward	CTA CCA GCT CAC CGC TCT CAT	alkyl hydroperoxidase C
		Reverse	GTC CTC GAA CTC GTC ATT GAG
20	kasA	Forward	AGT GGG ATC TAG CGG TCA AG	beta-ketoacyl-ACP-synthase
		Reverse	AGC TCT CGA CAA TCC TCT CG
21	iniB	Forward	GGT GCT GGG TTA GGT ATT GG	isoniazid inductible gene
		Reverse	CTG AGA CAC CGA TCT GGC TA
22	efpA	Forward	ACG GCT CTC AAC GAC ACA GA	possible integral membrane efflux protein EFPA
		Reverse	ATC CCG CCG ATA GCA ATA AC
23	dfrA	Forward	ATC TGG GCT CAA GCG ACA TC	dihydrofolate reductase A
		Reverse	AGT GAA CCG ACA ACC TCA GC
24	sodA	Forward	GAA GAA CCT GTC GCC TAA CG	superoxide dismutase A
		Reverse	CGT CTG GTG GTC GTA AAC CT
25	sodC	Forward	AGC CTG ACC AGT ACC CTG AC	superoxide dismutase C
		Reverse	GGC TCA CAC TTA CCC ACC TG
26	fbpB	Forward	GAA CAA CTC ACC TGC GGT TT	ferritin binding protein B
		Reverse	TCG CTG TAG AAG CTG GAC TG
27	inhA	Forward	CGG CGT ATT CGT ATG CTT CG	NADH-dependant enoyl-ACP reductase
		Reverse	CGA CCG TCA TCC AGT TGT AG
28	rpsT	Forward	ACA AGG CGG TGA AGT CCT CG	probable ribosomal protein
		Reverse	TGT CCA GCT TGC GGT TGG TC
29	rpsR	Forward	GCG CTG TTG GCA CCT ACA T	probable ribosomal protein
		Reverse	TTC TTC ACC GCG AGC GCG AT
30	rpsP	Forward	GCA AGA TCC GCA ATC CTC AG	probable ribosomal protein
		Reverse	TCG ATG AGA CTC GGC TCT TC
31	rpsL	Forward	TCG AGG TCA CGG CGT ACA TT	probable ribosomal protein
		Reverse	ATC TTG TAG CGC ACA CCA GG
32	rpsG	Forward	ACGCCGTGAGAAGACGATGA	probable ribosomal protein
		Reverse	GTTCGCCTCGGCCATCTTGT
33	rplL	Forward	GTCCGAGTTCGACGTGATCC	probable ribosomal protein
		Reverse	TCCTTGGCGACCTTCTCCAG
34	rplU	Forward	CCAAGATCCGTATCCACAAG	probable ribosomal protein
		Reverse	TTATGCGATGCCGGTGACCT
35	mbtI	Forward	ATTCCGGTGCGGTGGTGATG	putative isochorismate synthase
		Reverse	GCGCTCTGGCTCCGATTCTT
36	mbtF	Forward	CCGCACCATATCGTCGTCCT	peptide synthase
		Reverse	GCCGGTCCTTCGGTGACATT
37	mbtH	Forward	GACGACAACGGCGCATTCTT	putative conserved protein
		Reverse	CGCAGATCGGTCCAGTTCTT
38	mbtE	Forward	CCGACGAGCAGGTCAAGATT	peptide synthase
		Reverse	CAGGTCGCTAACCACCACAA
39	mbtD	Forward	GATGAGCGGCAAGCGTTCTG	polyketide synthase
		Reverse	CGCTACTTCGCCGAGGCTAT
40	mbtC	Forward	TGGACACTGCTCTCCGAACA	polyketide synthase
		Reverse	GCGGTGAGATGCGGAAGAAC
41	mbtG	Forward	GGCTACGACTTGGCAGTCAC	lysine monooxygnease
		Reverse	GTGCTCACCGCTTCTCCTTG
42	mbtA	Forward	CGACGGCAATCTGGTGGTCA	salicyl AMP ligase
		Reverse	GAGAAGATCGCCGGATGGCT
43	ppsD	Forward	GTGTCATCGTTCGGCCTCAG	type-1 polyketide synthase
		Reverse	GTCTTGCCGGAGACGTTCAG
44	drrA	Forward	CAGGTGGCGTTCTTAGACGA	probable ABC transporter
		Reverse	AGGATGATGCGGTCACTGAG
45	papA5	Forward	AGCCGAGCTGACGCTATACC	possible conserved polyketide associated protein
		Reverse	CCAGCACAGCCTCCATTGAC
46	drrC	Forward	TCGGACTCTGGTCACCACTT	probable ABC transporter
		Reverse	CAACGCCTTCGACAACAACG
47	Rv0284	Forward	GTCATCTACGCCGACTTCAA	possible conserved membrane protein
		Reverse	TCAGCCAACGACTTCTTCTC
48	Rv0285	Forward	ATGACGTTGCGAGTGGTTCC	PE family protein
		Reverse	TTCGACACCTTCGGCGGTGA
49	Rv0286	Forward	GCCGACATTAGCGGAGTTGG	PPE family protein
		Reverse	GGCCTCATTGAGCGTGATGG
50	Rv0289	Forward	CTGGCTTGACCTGCGTTATG	conserved hypothetical protein
		Reverse	CCGGTCTTGTTGGAGGTCTT
51	Rv0290	Forward	GTGATTGCCGTGGCTCTGCT	probable conserved transmembrane protein
		Reverse	CGTGGCGAACGGATGGTGAT
52	Rv0292	Forward	ACGGTGGTCGCCGACGATAA	probable conserved transmembrane protein
		Reverse	CGAGAATCCGCAGCCACCAA
53	groEL1	Forward	GCGTGGTCAGCGTCGAAGAA	60kDa chaperonin
		Reverse	GAGCACCGCCTGCTGGTTAT
54	groEL2	Forward	AACAGCGACTCCGACTACGA	60kDa chaperonin-2
		Reverse	TGCTTGCGCTCCTTGAGTTC
55	groES	Forward	CCTGACACCGCCAAGGAGAA	10kDa chaperonin
		Reverse	GCCGCCGTACTTGCTGTAGA
56	lsr2	Forward	GTGGCGACCTGAAGCAATGG	probable iron regulated protein
		Reverse	CGCGTGGTATGCGTCGATGA
57	hns	Forward	GGATGCAGCGGCACAAGCAA	possible histone-like protein
		Reverse	AGCGTGACGGCAACGATCAG
58	dnaJ1	Forward	CGATGCCGCTGCGATTAACC	probable chaperone protein
		Reverse	CGATGATCGAGCCGCTACCT
59	tgs1	Forward	AACGCCTACGTCCCTGTACC	putative triacyl glyceride synthase-1
		Reverse	CCTTCGATGACCCAGACCTC
59	16S rRNA	Forward	CTT TAG CGG TGT GGG ATG AG	16S rRNA
		Reverse	CGT CGA TGG TGA AAG AGG TT
