# Supplementary material for: Phosphodiesterase-4 Inhibition Alters Gene Expression and Improves Isoniazid – Mediated Clearance of Mycobacterium tuberculosis in Rabbit Lungs
Source: PLoS Pathog. 2011 Sep 15;7(9):e1002262. doi: 10.1371/journal.ppat.1002262 (PMC3174258; doi:10.1371/journal.ppat.1002262)
Supplement: Table S2 — List of rabbit primers used in qRT-PCR experiments. The DNA sequences of listed rabbit genes were obtained from GenBank (http://www.ncbi.nlm.nih.gov/genbank/) using the gene names to search for the sequence. (XLS) [file ppat.1002262.s004.xls]

## Sheet: Sheet1
S.No	Gene	Primer	Sequence (5'-3')	Description	Accession/Gene I.D. number
1	RAB7	Forward	TCG AAA CCA GTG CCA AGG AG	small GTP binding protein	AF050174.1
		Reverse	AGT TCC ACC TCC GTT TCC TG
2	RAB11	Forward	CAG ACA GAC GTG AGA ATG AC	ras-related GTP-binding protein	L19260.1
		Reverse	AGC ACT GCA CCT TTG GCT TG
3	IFN-g	Forward	GGT CCA GCG TAA AGC AGT AA	interferron-gamma	NM_001081991
		Reverse	GAA ACA GCG TCT GAC TCC TT
4	TLR2	Forward	CTC TCG CAG AAC TTC GTC AA	Toll-like receptor-2	NM_001082781
		Reverse	AGA ATG GCG GCG TCG TTG TT
5	TNF-a	Forward	CTG AGT GAC GAG CCT CTA GC	tumor necrosis factor-alpha	NM_001082263
		Reverse	TTC ATG CCG TTG GCC AGC AG
6	PDE4A	Forward	TCC ACC ACG TTC CTG GAC AA	phosphodiesterase 4A	AY057938.1
		Reverse	TCC TCC TGG TCG GTC TTC AC
7	PKA	Forward	CTA CAT CCA GCA GAC AGA CT	protein kinase A	100008815
		Reverse	GTC CAC GGC CTT ATT GTA AC
8	IL-15	Forward	TCA TCG AGG AGC TGG TCA AC	interleukin-15	100009017
		Reverse	AGC CTT GTC TGT GCA GAG TC
9	IL-6	Forward	ACT GGC GGA AGT CAA TCT GC	interleukin-6	100008733
		Reverse	CCT GAA CTT GGC CTG AAG GT
10	IL-10	Forward	AAC CAC AGT CCA GCC ATC AG	interleukin-10	100008701
		Reverse	TGT AGA CGC CTT CCT CTT GC
11	CXCR3	Forward	CGC TTG TGA AGG AAG TCA AC	C-X-C-type receptor-3	2833
		Reverse	GGA AGA TGG CAT TAC GGA AC
12	GMCSF	Forward	CAG TGT GGT CTG CAC CAT CT	granulocyte-macrophage-colony stimulating factor	100328720
		Reverse	AAT CGT TAC TGC GGC TCA GG
13	MIF	Forward	AGA CCT GGT CCG GCA ATC TT	macrophage migration inhibitory protein	100338701
		Reverse	CAG TAG CTA GGA GCT TCT TC
14	CCL4	Forward	TCC TCG TCA CTT CGT GAT AG	C-C- chemokine ligand-4	100008984
		Reverse	TCC AAG TCA TCC ACG TAC TC
15	TNF-b	Forward	CCA CCT CTC CTT GGA CCA TT	tumor necrosis factor-beta	100328931
		Reverse	AGG CGT GAC ATC CTG GAT TC
16	NFkB	Forward	TCT AGG TGG CCT CAG TCA CA	nuclear factor kappa-B	4790
		Reverse	CGC GAG TAG CCG CCA TAA TA
17	APRIL	Forward	GCT GCT ACA GTG CAG GTG TC	TNF superfamily (ligand) member 13	100126074
		Reverse	GTA CCA CCA CGC TGG TCT TC
18	PI3K3	Forward	AGC CTG CAA GAA CTC AAC AC	phosphatidyl inositol 3-kinase-3	100351938
		Reverse	CAG CAA TGC TTG GCT GAA TC
19	LAMP2	Forward	GTG CAG ATG ACG ACA ACT TC	lysosomal-associated membrane protein-2	3920
		Reverse	GAT GGC GCT TGA GAC CAA TA
20	BCL-x	Forward	CAT TCA GCG ACC TGA CAT CC	apoptosis-regulator	100008875
		Reverse	GCG ATC CGA CTC ACC AAT AC
21	FAS	Forward	TGG CTG TTC CAC TTC CAA TC	TNF superfamily member 6	100008609
		Reverse	CTT GCA TCT GCT GGT TCA CT
22	GAPDH	Forward	GGC GTG AAC CAC GAG AAG TA	glyceraldehyde 3-phosphase dehydrogenase	100009074
		Reverse	TCC ACA ATG CCG AAG TGG TC
